# Supplementary material for: 1-(2,4-Dichloro­phen­yl)-4,4-dimethyl­pent-1-en-3-one
Source: Acta Crystallogr Sect E Struct Rep Online. 2008 Sep 20;64(Pt 10):o1983. doi: 10.1107/S1600536808029838 (PMC2959386; doi:10.1107/S1600536808029838)
Supplement: Supplementary file 2 [file e-64-o1983-Isup2.hkl]

# 
# h,k,l, Fc-squared, Fo-squared, sigma(Fo-squared) and status flag 
# 
data_I
_shelx_title ' aa in Pnma' 
_shelx_refln_list_code          4 
_shelx_F_calc_maximum      300.73 
_exptl_crystal_F_000       536.00 
_reflns_d_resolution_high  0.7819 
 
loop_ 
 _symmetry_equiv_pos_as_xyz 
 'x, y, z' 
 '-x+1/2, -y, z+1/2' 
 '-x, y+1/2, -z' 
 'x+1/2, -y+1/2, -z+1/2' 
 '-x, -y, -z' 
 'x-1/2, y, -z-1/2' 
 'x, -y-1/2, z' 
 '-x-1/2, y-1/2, z-1/2' 
 
_cell_length_a    11.2553 
_cell_length_b     7.0458 
_cell_length_c    15.4969 
_cell_angle_alpha  90.000 
_cell_angle_beta   90.000 
_cell_angle_gamma  90.000 
 
_shelx_F_squared_multiplier     1.000 
 
loop_ 
 _refln_index_h 
 _refln_index_k 
 _refln_index_l 
 _refln_F_squared_calc 
 _refln_F_squared_meas 
 _refln_F_squared_sigma 
 _refln_observed_status 
   2   0   0     3002.62     2940.22     35.27 o 
   4   0   0       95.54       79.54      1.86 o 
   6   0   0      334.17      341.29      7.58 o 
   8   0   0        6.21        1.84      1.47 o 
  10   0   0      143.88      177.70      8.61 o 
  12   0   0     3015.74     2899.92     65.98 o 
  14   0   0       16.21       15.02      6.13 o 
   2   1   0      169.64      148.83      9.40 o 
   4   1   0     3172.61     3419.69     31.96 o 
   6   1   0     5672.13     6446.80     54.46 o 
   8   1   0     1082.80      983.43     10.73 o 
  10   1   0      392.29      367.11      7.33 o 
  12   1   0        1.31       -0.06      3.23 o 
  14   1   0       11.94       19.40      8.58 o 
   0   2   0    90437.88    68832.71   1438.08 o 
   2   2   0        3.56       14.30      2.25 o 
   4   2   0      308.82      376.57      6.13 o 
   6   2   0       67.24       66.33      3.55 o 
   8   2   0      102.91       95.74      2.90 o 
  10   2   0      206.50      239.92      5.35 o 
  12   2   0     1709.76     1653.82     23.71 o 
  14   2   0        2.83        6.84      4.99 o 
   2   3   0      419.33      487.67      7.14 o 
   4   3   0     3443.99     3742.19     63.03 o 
   6   3   0     2980.41     3232.89     46.13 o 
   8   3   0     1447.93     1359.69     19.05 o 
  10   3   0       39.58       35.00      4.93 o 
  12   3   0        7.82        7.26      3.31 o 
   0   4   0    29295.62    29361.28    613.90 o 
   2   4   0       26.53       54.45      2.19 o 
   4   4   0       91.05       97.28      2.73 o 
   6   4   0        5.18        2.17      2.82 o 
   8   4   0       26.94       31.27      3.86 o 
  10   4   0       95.87       97.31      4.29 o 
  12   4   0     1209.62     1207.69     19.09 o 
   2   5   0      198.80      181.53      4.21 o 
   4   5   0      489.64      552.53     11.40 o 
   6   5   0     1415.36     1505.64     25.74 o 
   8   5   0      233.61      203.24      6.76 o 
  10   5   0      186.10      184.58      7.00 o 
   0   6   0    11225.14    10930.68    231.08 o 
   2   6   0      104.48       94.68      3.49 o 
   4   6   0        2.71        0.75      2.45 o 
   6   6   0       47.15       51.33      4.60 o 
   8   6   0        0.06        0.45      3.52 o 
  10   6   0        5.81        1.23      4.29 o 
   2   7   0        6.67        9.28      3.11 o 
   4   7   0      393.32      396.30     10.30 o 
   6   7   0      521.87      532.84     12.76 o 
   8   7   0      125.93      124.94      9.64 o 
   2   8   0       21.28       12.08      4.06 o 
   4   8   0        7.67        9.11      3.92 o 
   6   8   0       14.49       24.18      7.16 o 
   1   0   1     3144.08     2980.24    113.51 o 
   2   0   1     5984.05     5926.21     77.26 o 
   3   0   1      341.18      335.10      3.75 o 
   4   0   1     2970.21     3108.74     29.08 o 
   5   0   1      243.76      223.86      2.72 o 
   6   0   1       14.31       10.69      0.93 o 
   7   0   1       34.97       36.14      1.32 o 
   8   0   1     1005.16     1029.59     10.06 o 
   9   0   1      259.08      237.15      4.54 o 
  10   0   1      658.31      603.32     10.29 o 
  11   0   1      143.51      171.10      6.33 o 
  12   0   1        0.05       -0.74      3.55 o 
  13   0   1      146.21      123.66      6.23 o 
  14   0   1       59.13       85.94      6.64 o 
   0   1   1      131.80      132.48      5.13 o 
   1   1   1      670.02      681.02      5.65 o 
   2   1   1     4514.80     4485.32     41.32 o 
   3   1   1     1745.02     1776.89     14.33 o 
   4   1   1      621.80      697.73      5.40 o 
   5   1   1     4738.23     5301.88     33.13 o 
   6   1   1      227.21      186.69      1.90 o 
   7   1   1      245.31      194.84      2.12 o 
   8   1   1      186.06      208.46      2.67 o 
   9   1   1      598.31      566.48      5.74 o 
  10   1   1     1111.55     1068.48     11.16 o 
  11   1   1       37.38       49.73      3.11 o 
  12   1   1       14.43       12.03      2.60 o 
  13   1   1       90.36       89.13      3.93 o 
  14   1   1       61.49       85.41      4.74 o 
   1   2   1     7057.45     7699.36     93.15 o 
   2   2   1    11442.46    11636.96     98.01 o 
   3   2   1      275.47      297.29      3.62 o 
   4   2   1      240.09      198.26      2.63 o 
   5   2   1       23.15       34.48      1.07 o 
   6   2   1        8.05        3.72      0.91 o 
   7   2   1      205.01      208.87      3.05 o 
   8   2   1      349.18      357.90      4.45 o 
   9   2   1      185.80      178.67      2.89 o 
  10   2   1     1054.18     1013.69     10.07 o 
  11   2   1       36.02       47.95      5.39 o 
  12   2   1        5.62        5.62      2.70 o 
  13   2   1      256.99      244.45      7.20 o 
  14   2   1      138.54      158.86      5.54 o 
   0   3   1     1051.13     1034.28     16.83 o 
   1   3   1       57.14       49.51      1.49 o 
   2   3   1      967.55     1063.78      9.89 o 
   3   3   1     1894.59     1938.64     17.23 o 
   4   3   1     1211.14     1344.43     12.31 o 
   5   3   1     2005.12     2045.25     67.51 o 
   6   3   1        5.06        4.86      1.19 o 
   7   3   1       53.12       40.78      1.74 o 
   8   3   1       25.40       30.35      2.10 o 
   9   3   1      736.73      721.40      7.73 o 
  10   3   1      606.77      599.91      6.54 o 
  11   3   1        0.49        1.28      1.63 o 
  12   3   1       86.69       92.29      3.33 o 
  13   3   1       46.68       53.16      5.51 o 
   1   4   1     1644.18     1783.19     20.08 o 
   2   4   1     2832.42     2936.77     47.16 o 
   3   4   1      117.25      117.90      2.12 o 
   4   4   1      231.26      191.33      3.18 o 
   5   4   1        3.79        4.98      1.65 o 
   6   4   1       12.77        6.95      2.35 o 
   7   4   1       72.04       29.00      4.55 o 
   8   4   1      210.94      208.01      4.12 o 
   9   4   1      116.78      118.26      3.73 o 
  10   4   1      556.18      545.15      7.27 o 
  11   4   1       17.29       18.17      2.22 o 
  12   4   1        2.97        0.26      2.50 o 
   0   5   1        1.18        0.90      2.55 o 
   1   5   1      192.51      177.64      4.21 o 
   2   5   1      644.60      649.84      7.83 o 
   3   5   1      115.32      112.16      2.64 o 
   4   5   1      131.10      135.77      3.71 o 
   5   5   1     1063.67     1054.72     13.42 o 
   6   5   1      166.15      165.04      4.07 o 
   7   5   1       61.96       61.32      2.84 o 
   8   5   1       63.66       56.98      2.98 o 
   9   5   1      147.44      142.69      5.40 o 
  10   5   1      398.85      417.40      7.94 o 
  11   5   1       11.99       13.24      4.11 o 
   1   6   1      331.69      339.49      8.81 o 
   2   6   1      511.87      532.99      6.46 o 
   3   6   1       19.22       17.80      2.12 o 
   4   6   1      190.23      163.73      4.09 o 
   5   6   1        9.86        7.19      1.96 o 
   6   6   1        5.46        4.66      2.17 o 
   7   6   1        3.68        2.30      2.43 o 
   8   6   1      171.18      172.88      4.82 o 
   9   6   1       45.68       50.61      3.91 o 
  10   6   1      144.91       78.93      8.27 o 
   0   7   1       35.80       55.33      6.10 o 
   1   7   1       24.82       31.99      3.10 o 
   2   7   1      176.51      177.91      4.50 o 
   3   7   1       64.66       70.04      3.12 o 
   4   7   1       98.76      103.16      3.70 o 
   5   7   1      352.28      344.65      6.75 o 
   6   7   1       22.80       27.88      3.12 o 
   7   7   1        3.41        5.76      3.27 o 
   8   7   1        4.14        6.01      3.58 o 
   9   7   1       79.80       87.37      4.59 o 
   1   8   1      318.70      273.10      6.01 o 
   2   8   1      421.87      415.41      7.72 o 
   3   8   1        2.07        1.08      2.53 o 
   4   8   1        0.05        3.47      2.93 o 
   5   8   1       11.70       13.03      3.64 o 
   6   8   1        1.36        4.04      3.69 o 
   0   9   1       33.53       53.52      7.92 o 
   0   0   2        3.08        3.37      0.55 o 
   1   0   2       17.82       16.33      1.07 o 
   2   0   2      232.44      214.94      2.77 o 
   3   0   2     4013.18     4238.17     55.48 o 
   4   0   2     2559.69     2588.39     24.39 o 
   5   0   2      571.06      559.63      7.67 o 
   6   0   2     4864.71     4932.31     41.94 o 
   7   0   2      125.28      120.16      2.16 o 
   8   0   2     1262.31     1308.12     12.39 o 
   9   0   2      185.70      179.59      4.61 o 
  10   0   2        2.08        1.78      2.15 o 
  11   0   2        5.11        0.68      2.65 o 
  12   0   2        7.80       10.83      3.48 o 
  13   0   2        2.21        7.43      3.80 o 
  14   0   2       73.46       93.29      8.89 o 
   1   1   2     5702.38     5824.64     42.78 o 
   2   1   2      952.20      962.86      7.94 o 
   3   1   2      510.82      562.38      4.97 o 
   4   1   2       46.99       34.62      0.70 o 
   5   1   2        0.10        0.07      0.45 o 
   6   1   2        7.55        9.62      0.69 o 
   7   1   2      204.46      185.65      2.30 o 
   8   1   2       50.08       44.71      1.48 o 
   9   1   2       11.15        9.62      1.25 o 
  10   1   2       39.88       35.74      3.06 o 
  11   1   2       10.67        6.19      1.92 o 
  12   1   2      683.81      723.46     11.02 o 
  13   1   2      244.64      236.62      5.94 o 
  14   1   2      510.52      603.05     10.54 o 
   0   2   2      236.29      237.50      4.77 o 
   1   2   2      925.64      965.62     10.84 o 
   2   2   2        3.03        0.86      0.45 o 
   3   2   2        5.39        4.26      0.50 o 
   4   2   2     1492.92     1465.45     14.42 o 
   5   2   2     1318.00     1359.29     11.59 o 
   6   2   2     4421.52     4426.23     32.92 o 
   7   2   2      273.85      255.67      3.45 o 
   8   2   2      791.01      806.72      8.02 o 
   9   2   2        0.03        0.73      1.23 o 
  10   2   2        0.15       -0.07      1.34 o 
  11   2   2       23.94       26.90      2.22 o 
  12   2   2        0.15       -0.46      2.21 o 
  13   2   2        0.42       -0.72      3.22 o 
   1   3   2      196.51      231.14      3.57 o 
   2   3   2       94.92       71.54      1.47 o 
   3   3   2       69.76       60.77      1.39 o 
   4   3   2      164.73      149.74      2.17 o 
   5   3   2      475.50      494.39      5.96 o 
   6   3   2       18.61       22.00      2.32 o 
   7   3   2        2.06        1.27      1.15 o 
   8   3   2       99.86       95.57      2.50 o 
   9   3   2       11.70        8.07      1.53 o 
  10   3   2       54.05       50.94      2.54 o 
  11   3   2       11.39        9.06      1.79 o 
  12   3   2      442.63      454.54      7.51 o 
  13   3   2       43.40       46.55      6.40 o 
   0   4   2        0.53       -1.37      1.37 o 
   1   4   2      103.69      101.09      2.47 o 
   2   4   2        8.60        4.25      0.90 o 
   3   4   2      155.60      160.25      2.96 o 
   4   4   2      724.44      710.31      8.95 o 
   5   4   2      433.56      433.95      6.56 o 
   6   4   2     1984.27     1951.25     22.34 o 
   7   4   2      123.11       96.35      3.06 o 
   8   4   2      407.06      401.10      6.13 o 
   9   4   2        4.08        5.94      1.73 o 
  10   4   2        1.38        3.20      1.90 o 
  11   4   2        3.26        3.01      2.21 o 
  12   4   2        0.16       -0.82      2.48 o 
   1   5   2      707.16      721.68      9.48 o 
   2   5   2      186.89      165.75      2.88 o 
   3   5   2       64.34       72.41      2.42 o 
   4   5   2       30.78       39.50      2.28 o 
   5   5   2        4.55        2.77      1.61 o 
   6   5   2        7.25        2.83      1.74 o 
   7   5   2       99.98       89.76      2.95 o 
   8   5   2       20.78       17.56      3.10 o 
   9   5   2        0.40        0.60      2.22 o 
  10   5   2        3.20        3.02      2.77 o 
  11   5   2       19.79       21.13      3.68 o 
   0   6   2        8.09       -3.93      3.93 o 
   1   6   2        0.57       -1.60      1.89 o 
   2   6   2        5.86        4.50      1.73 o 
   3   6   2      290.45      285.17      5.44 o 
   4   6   2      293.02      287.27      7.02 o 
   5   6   2       73.57       75.16      3.01 o 
   6   6   2      591.41      592.79      9.22 o 
   7   6   2       10.15        7.65      2.76 o 
   8   6   2      172.33      169.02      4.89 o 
   9   6   2       54.26       75.86      4.22 o 
  10   6   2        1.05       -2.09      3.15 o 
   1   7   2      134.45      126.44      3.78 o 
   2   7   2       53.51       58.28      3.14 o 
   3   7   2       15.52       17.91      2.59 o 
   4   7   2       23.95       31.81      2.89 o 
   5   7   2        4.40        4.15      2.87 o 
   6   7   2        2.60        3.09      3.13 o 
   7   7   2        3.40       -0.94      3.10 o 
   8   7   2       17.69       19.21      3.45 o 
   1   8   2       13.83       17.74      2.91 o 
   2   8   2        1.00        0.09      2.48 o 
   3   8   2        0.02       -1.59      3.15 o 
   4   8   2       49.51       64.96      4.90 o 
   5   8   2       77.07       82.06      5.33 o 
   6   8   2      219.34      247.02      7.48 o 
   1   0   3     1778.49     1914.89     28.52 o 
   2   0   3     4091.40     4241.67     43.87 o 
   3   0   3      194.99      208.76      2.97 o 
   4   0   3     1957.64     1946.03     18.65 o 
   5   0   3        0.76        0.34      0.87 o 
   6   0   3      199.47      239.86      3.45 o 
   7   0   3      277.50      264.59      3.87 o 
   8   0   3       55.92       52.04      1.89 o 
   9   0   3      411.40      388.03      8.16 o 
  10   0   3        3.26       -0.35      2.12 o 
  11   0   3       24.77       21.31      2.90 o 
  12   0   3       95.47      103.04      5.53 o 
  13   0   3      142.57      138.46      6.70 o 
  14   0   3      312.55      309.67     14.53 o 
   0   1   3      466.53      504.31      7.94 o 
   1   1   3     1329.21     1410.51     11.49 o 
   2   1   3     1796.24     1854.71     14.97 o 
   3   1   3     2593.08     2713.59     20.58 o 
   4   1   3     3034.19     3036.46     27.83 o 
   5   1   3       70.10       69.32      1.10 o 
   6   1   3     1662.72     1694.99     12.49 o 
   7   1   3      131.05      132.25      2.40 o 
   8   1   3       66.24       63.51      1.84 o 
   9   1   3       17.52       11.94      1.33 o 
  10   1   3       23.67       23.46      3.55 o 
  11   1   3      209.44      204.86      4.40 o 
  12   1   3        0.25       -1.20      2.16 o 
  13   1   3       47.97       63.05      6.13 o 
  14   1   3      177.70      174.64      6.37 o 
   1   2   3      405.09      371.16      3.60 o 
   2   2   3     1543.07     1615.21     11.62 o 
   3   2   3      184.87      181.26      2.05 o 
   4   2   3     2276.62     2304.86     20.17 o 
   5   2   3      500.48      516.22      5.54 o 
   6   2   3       95.16      100.57      1.91 o 
   7   2   3        2.14        0.98      1.05 o 
   8   2   3      113.10      112.12      2.39 o 
   9   2   3      430.07      420.93      5.20 o 
  10   2   3       31.82       31.20      2.68 o 
  11   2   3        8.77       12.14      1.85 o 
  12   2   3       61.36       77.45      3.90 o 
  13   2   3        9.07        3.89      3.06 o 
   0   3   3      752.20      873.51     14.73 o 
   1   3   3     1859.12     1956.81     21.66 o 
   2   3   3      472.44      491.75      5.18 o 
   3   3   3       45.66       37.45      0.98 o 
   4   3   3     1022.67      941.63      7.88 o 
   5   3   3      180.07      169.05      2.49 o 
   6   3   3     1518.72     1486.89     17.21 o 
   7   3   3      300.00      299.61      4.34 o 
   8   3   3       21.14       18.03      3.50 o 
   9   3   3       65.20       56.25      2.29 o 
  10   3   3       28.75       29.11      2.76 o 
  11   3   3      318.78      324.67      6.31 o 
  12   3   3        8.19        2.60      3.05 o 
  13   3   3       60.59       74.16      6.35 o 
   1   4   3        0.25        1.71      1.07 o 
   2   4   3      912.69      911.14      9.80 o 
   3   4   3       25.49       27.47      1.33 o 
   4   4   3      767.87      764.19      8.69 o 
   5   4   3      127.10      120.76      2.76 o 
   6   4   3       31.11       31.57      2.51 o 
   7   4   3        2.09        2.42      1.49 o 
   8   4   3       56.08       54.79      2.28 o 
   9   4   3      227.32      224.95      5.05 o 
  10   4   3       13.64        4.91      2.15 o 
  11   4   3        0.32       -2.04      2.45 o 
  12   4   3       37.51       45.20      3.59 o 
   0   5   3       44.20       46.40      2.90 o 
   1   5   3      181.21      183.05      3.75 o 
   2   5   3      185.08      186.59      3.07 o 
   3   5   3      463.91      446.27      6.00 o 
   4   5   3      493.53      484.88     10.12 o 
   5   5   3        2.95        3.72      1.95 o 
   6   5   3      471.70      446.90      6.52 o 
   7   5   3       32.64       23.21      2.59 o 
   8   5   3       26.21       19.43      5.21 o 
   9   5   3       16.40       12.63      4.23 o 
  10   5   3       10.60        7.00      2.93 o 
  11   5   3       47.08       45.55      4.38 o 
   1   6   3       76.23       76.23      3.08 o 
   2   6   3      397.32      390.33      5.79 o 
   3   6   3        5.38        6.82      2.22 o 
   4   6   3      152.69      150.71      3.95 o 
   5   6   3        0.44       -0.44      2.25 o 
   6   6   3       11.44        6.90      2.34 o 
   7   6   3       36.40       33.44      3.20 o 
   8   6   3        8.91       10.22      2.79 o 
   9   6   3       95.93       94.09      4.11 o 
  10   6   3        0.08       -2.41      3.26 o 
   0   7   3       21.30       20.94      3.46 o 
   1   7   3       91.20       97.45      3.43 o 
   2   7   3       27.27       35.00      2.90 o 
   3   7   3       39.93       44.07      3.09 o 
   4   7   3      115.57      118.27      4.68 o 
   5   7   3        9.85       10.95      3.00 o 
   6   7   3      217.15      225.75      5.74 o 
   7   7   3       25.22       22.28      3.50 o 
   8   7   3        1.29       -3.10      3.10 o 
   1   8   3        9.56       13.00      3.23 o 
   2   8   3       60.68       73.17      4.81 o 
   3   8   3        0.56       -0.98      3.13 o 
   4   8   3       66.25       71.24      4.63 o 
   5   8   3       39.86       61.58      5.07 o 
   6   8   3        2.19       -1.96      3.20 o 
   0   0   4     1446.43     1529.78     23.00 o 
   1   0   4     4178.78     4406.11     53.01 o 
   2   0   4     7345.68     7654.31     91.38 o 
   3   0   4       64.98       73.68      1.61 o 
   4   0   4      228.34      266.12      3.83 o 
   5   0   4     1880.78     1963.63     19.08 o 
   6   0   4     1176.71     1178.46     12.17 o 
   7   0   4     1536.39     1467.03     15.01 o 
   8   0   4       50.43       56.64      2.38 o 
   9   0   4      140.91      144.10      3.64 o 
  10   0   4      376.10      381.70      7.63 o 
  11   0   4      267.98      276.06      6.65 o 
  12   0   4       80.27       78.42      5.04 o 
  13   0   4      128.92      131.76      9.85 o 
  14   0   4       76.01       80.93      9.99 o 
   1   1   4       36.81       34.28      0.86 o 
   2   1   4      387.92      374.18      3.34 o 
   3   1   4       38.06       29.02      0.91 o 
   4   1   4      345.19      331.09      3.22 o 
   5   1   4        2.12        0.32      0.55 o 
   6   1   4      430.20      428.19      3.68 o 
   7   1   4      333.99      334.58      3.72 o 
   8   1   4     1274.39     1259.63     11.40 o 
   9   1   4      198.76      198.41      3.53 o 
  10   1   4        4.77        6.44      1.76 o 
  11   1   4      314.43      320.12      5.63 o 
  12   1   4       50.01       55.61      3.60 o 
  13   1   4      215.52      236.11      6.94 o 
  14   1   4        0.03        1.24      6.75 o 
   0   2   4     6184.03     6312.74     76.13 o 
   1   2   4     1195.44     1154.48     10.59 o 
   2   2   4     2052.10     2094.55     23.97 o 
   3   2   4      397.52      405.12      3.77 o 
   4   2   4      554.06      580.49      5.13 o 
   5   2   4      772.05      811.05      7.31 o 
   6   2   4      139.19      129.45      2.37 o 
   7   2   4      919.14      886.76     10.04 o 
   8   2   4        3.63        3.17      1.19 o 
   9   2   4      310.59      307.03      4.27 o 
  10   2   4      215.00      221.48      3.74 o 
  11   2   4      121.26      120.76      3.63 o 
  12   2   4      253.61      245.02      5.98 o 
  13   2   4       75.33       86.11      4.73 o 
   1   3   4       28.89       21.14      1.44 o 
   2   3   4     1147.43     1168.35      9.39 o 
   3   3   4       15.31       11.63      0.97 o 
   4   3   4        0.73        2.01      0.74 o 
   5   3   4       54.63       44.65      1.43 o 
   6   3   4      237.53      231.23      3.86 o 
   7   3   4      511.02      494.78      7.54 o 
   8   3   4      414.42      418.30      6.17 o 
   9   3   4       98.45       92.35      3.32 o 
  10   3   4       98.96       94.30      3.26 o 
  11   3   4      102.49       93.66      3.41 o 
  12   3   4       59.14       62.62      5.13 o 
  13   3   4      257.12      270.75      7.92 o 
   0   4   4     1535.36     1557.46     20.45 o 
   1   4   4      516.27      502.74      5.56 o 
   2   4   4     1078.00     1094.07      9.66 o 
   3   4   4      108.09      102.56      1.95 o 
   4   4   4      238.03      250.55      3.61 o 
   5   4   4      467.67      457.56      6.16 o 
   6   4   4      133.23      130.16      3.04 o 
   7   4   4      445.80      451.99      7.22 o 
   8   4   4        0.65        0.30      1.69 o 
   9   4   4      113.60      117.75      3.54 o 
  10   4   4      129.51      137.42      3.98 o 
  11   4   4       81.45       86.58      3.88 o 
  12   4   4      117.92      115.05      4.75 o 
   1   5   4       50.49       49.03      2.14 o 
   2   5   4       47.00       40.87      1.70 o 
   3   5   4        5.29        7.24      1.30 o 
   4   5   4      181.70      163.41      3.55 o 
   5   5   4       14.17       13.04      2.05 o 
   6   5   4       97.94       93.99      3.31 o 
   7   5   4       68.04       61.97      3.20 o 
   8   5   4      525.25      538.59     10.36 o 
   9   5   4       44.59       44.86      3.50 o 
  10   5   4        1.47        1.03      2.90 o 
  11   5   4      110.08      108.92      4.59 o 
   0   6   4      188.18      180.55      5.77 o 
   1   6   4      283.15      271.92      5.43 o 
   2   6   4      517.93      514.26      7.01 o 
   3   6   4        0.05       -1.52      1.56 o 
   4   6   4       42.25       42.04      5.62 o 
   5   6   4      205.54      193.16      5.53 o 
   6   6   4      193.62      196.10      5.05 o 
   7   6   4      242.06      266.31      6.07 o 
   8   6   4       14.50        9.16      2.83 o 
   9   6   4        5.29        1.61      2.86 o 
  10   6   4       83.01      108.54      4.74 o 
   1   7   4        4.08        5.65      2.24 o 
   2   7   4       60.30       64.46      4.19 o 
   3   7   4        0.04        1.18      2.66 o 
   4   7   4       30.50       34.97      3.19 o 
   5   7   4        0.24        0.82      2.45 o 
   6   7   4       24.38       21.93      3.28 o 
   7   7   4       46.22       45.95      3.87 o 
   8   7   4      149.14      164.33      5.41 o 
   0   8   4      206.97      220.42      7.82 o 
   1   8   4       38.02       46.13      4.03 o 
   2   8   4       67.79       72.07      4.71 o 
   3   8   4       16.35       25.31      3.24 o 
   4   8   4       53.20       75.56      4.80 o 
   5   8   4       22.55       26.89      3.72 o 
   1   0   5      100.93      109.28      2.79 o 
   2   0   5     5153.79     5395.25     78.78 o 
   3   0   5      100.25      112.45      2.61 o 
   4   0   5       54.16       58.00      1.65 o 
   5   0   5       11.21        9.18      1.84 o 
   6   0   5        0.51       -0.88      0.97 o 
   7   0   5      522.76      498.73      6.23 o 
   8   0   5     2467.64     2567.35     29.85 o 
   9   0   5      106.29      109.99      6.58 o 
  10   0   5      982.84      976.00     14.87 o 
  11   0   5        4.83        3.94      3.17 o 
  12   0   5       22.44       18.32      5.58 o 
  13   0   5       21.20       21.56      6.47 o 
   0   1   5     4995.66     5272.90     54.58 o 
   1   1   5      976.60     1040.87     13.78 o 
   2   1   5     4356.86     4417.68     34.93 o 
   3   1   5      294.00      316.18      3.25 o 
   4   1   5      317.34      328.27      3.48 o 
   5   1   5      240.42      232.71      3.08 o 
   6   1   5       23.31       24.02      1.91 o 
   7   1   5      114.66      113.87      2.23 o 
   8   1   5      688.80      672.46      6.45 o 
   9   1   5      153.98      147.95      3.09 o 
  10   1   5     1016.79     1028.09     12.13 o 
  11   1   5       52.45       51.65      3.80 o 
  12   1   5      833.03      892.10     12.93 o 
  13   1   5        6.27       -0.07      6.44 o 
   1   2   5       36.17       35.16      0.97 o 
   2   2   5      542.44      514.42      4.86 o 
   3   2   5       60.88       59.16      1.26 o 
   4   2   5     1345.12     1350.69     10.77 o 
   5   2   5       25.49       22.23      2.21 o 
   6   2   5       16.23       15.02      1.90 o 
   7   2   5      461.98      443.45      7.13 o 
   8   2   5     3257.09     3219.55     28.79 o 
   9   2   5       95.69       85.09      3.19 o 
  10   2   5      278.85      273.57      5.13 o 
  11   2   5        3.06        1.81      2.09 o 
  12   2   5       36.72       39.06      3.50 o 
  13   2   5       14.05        9.58      3.21 o 
   0   3   5      866.50      800.27     11.23 o 
   1   3   5      501.55      519.73      6.03 o 
   2   3   5     3249.64     3266.89     24.57 o 
   3   3   5      154.95      157.67      2.14 o 
   4   3   5      411.40      402.31      4.05 o 
   5   3   5      173.06      173.03      2.66 o 
   6   3   5      469.65      459.77      6.08 o 
   7   3   5       53.81       48.98      2.30 o 
   8   3   5      849.73      828.94     11.48 o 
   9   3   5       96.37       80.55      3.86 o 
  10   3   5      899.68      911.28     11.53 o 
  11   3   5       35.61       27.48      3.22 o 
  12   3   5      270.81      295.64      6.88 o 
  13   3   5        4.38        0.15      3.79 o 
   1   4   5       11.68       10.74      1.10 o 
   2   4   5      358.48      329.14      3.56 o 
   3   4   5       12.66       13.86      1.47 o 
   4   4   5      385.09      389.92      4.89 o 
   5   4   5       28.42       33.17      2.35 o 
   6   4   5        0.09        0.20      1.47 o 
   7   4   5      283.95      297.21      5.22 o 
   8   4   5     1821.45     1789.68     21.61 o 
   9   4   5       59.83       62.77      3.70 o 
  10   4   5      194.50      201.44      4.79 o 
  11   4   5        1.54       -0.77      2.47 o 
  12   4   5       11.28        2.51      4.47 o 
   0   5   5     1339.52     1260.78     17.48 o 
   1   5   5      180.13      178.86      2.83 o 
   2   5   5      697.02      705.52      7.64 o 
   3   5   5       83.30       80.08      2.20 o 
   4   5   5        9.18        6.88      1.83 o 
   5   5   5       53.21       51.97      2.61 o 
   6   5   5        1.96        1.25      1.88 o 
   7   5   5       17.78       16.20      3.58 o 
   8   5   5      131.65      136.21      4.97 o 
   9   5   5       54.78       57.31      4.16 o 
  10   5   5      309.66      317.91      7.12 o 
  11   5   5       28.25       25.00      3.91 o 
   1   6   5        4.93        3.88      1.54 o 
   2   6   5      351.75      347.05      5.50 o 
   3   6   5        2.36       -0.24      1.86 o 
   4   6   5       30.41       35.28      2.83 o 
   5   6   5       23.73       18.37      2.55 o 
   6   6   5        0.46        2.11      2.53 o 
   7   6   5      139.71      152.49      4.66 o 
   8   6   5      563.72      573.11      9.97 o 
   9   6   5       31.64       29.97      4.32 o 
  10   6   5      152.68      168.41      5.69 o 
   0   7   5      243.28      253.78      7.72 o 
   1   7   5       53.61       49.08      3.07 o 
   2   7   5      299.47      297.18      6.09 o 
   3   7   5       32.95       31.55      3.03 o 
   4   7   5        7.77        3.45      2.44 o 
   5   7   5       12.26       10.10      2.78 o 
   6   7   5       41.87       50.32      4.03 o 
   7   7   5        3.13        2.83      3.01 o 
   8   7   5       70.94       95.18      5.38 o 
   1   8   5        0.45       -5.10      5.10 o 
   2   8   5        4.93        2.65      3.24 o 
   3   8   5        0.32       -1.08      3.00 o 
   4   8   5      130.53      134.04      4.87 o 
   5   8   5       16.31       16.06      3.54 o 
   0   0   6     1094.73     1074.04     16.79 o 
   1   0   6     5194.43     5443.76     56.28 o 
   2   0   6     4546.01     5079.83     74.51 o 
   3   0   6      169.64      241.16      4.40 o 
   4   0   6     1310.33     1444.59     18.87 o 
   5   0   6     3485.85     3583.14     37.88 o 
   6   0   6      317.01      301.63      5.30 o 
   7   0   6     2947.29     2831.78     33.99 o 
   8   0   6      359.46      337.82      5.69 o 
   9   0   6      838.23      806.57     12.45 o 
  10   0   6      887.41      885.27     24.66 o 
  11   0   6      396.37      379.44     14.53 o 
  12   0   6      109.99      115.99      8.61 o 
  13   0   6       22.12       13.36      6.13 o 
   1   1   6        8.21        1.32      0.63 o 
   2   1   6       28.54       42.36      1.15 o 
   3   1   6     5435.50     6038.85     47.62 o 
   4   1   6     1870.33     1981.03     15.31 o 
   5   1   6        8.85        5.27      0.78 o 
   6   1   6       72.54       73.10      1.65 o 
   7   1   6      808.40      774.39      8.15 o 
   8   1   6     2281.37     2152.06     25.87 o 
   9   1   6      342.56      325.90      5.36 o 
  10   1   6       39.54       36.78      2.95 o 
  11   1   6       99.27       98.96      4.04 o 
  12   1   6        5.19        5.10      3.13 o 
  13   1   6      497.90      573.27     11.75 o 
   0   2   6     3098.82     3149.73     38.70 o 
   1   2   6     2323.25     2382.57     19.46 o 
   2   2   6     1416.17     1532.69     12.99 o 
   3   2   6       89.05       58.69      1.23 o 
   4   2   6     1209.98     1262.48     10.92 o 
   5   2   6     1660.74     1668.11     14.10 o 
   6   2   6        0.17        1.24      1.17 o 
   7   2   6     2134.52     2173.14     20.14 o 
   8   2   6      674.00      690.12     11.22 o 
   9   2   6      352.36      340.38      8.47 o 
  10   2   6      579.15      581.33      9.31 o 
  11   2   6      190.05      170.00      4.95 o 
  12   2   6      297.14      302.52      7.96 o 
  13   2   6        9.41        4.41      3.74 o 
   1   3   6      132.89      118.80      2.65 o 
   2   3   6      167.83      152.67      2.17 o 
   3   3   6     2643.27     2819.16     21.49 o 
   4   3   6      416.07      436.05      4.36 o 
   5   3   6       43.79       41.59      1.71 o 
   6   3   6       44.18       42.33      1.84 o 
   7   3   6     1040.59     1033.34     13.21 o 
   8   3   6      983.26      972.41     11.67 o 
   9   3   6      323.38      310.74      6.16 o 
  10   3   6        3.04        1.30      2.10 o 
  11   3   6       16.54        7.27      2.69 o 
  12   3   6        7.17        7.56      3.19 o 
   0   4   6      829.52      817.95     12.49 o 
   1   4   6      914.44      887.58      8.36 o 
   2   4   6      793.22      758.30      6.78 o 
   3   4   6        9.47        8.74      1.27 o 
   4   4   6      567.06      569.27      7.34 o 
   5   4   6     1024.73     1023.21     14.03 o 
   6   4   6        6.97        3.63      1.57 o 
   7   4   6     1266.06     1285.39     14.63 o 
   8   4   6      348.28      347.34      6.62 o 
   9   4   6      316.14      304.58      5.70 o 
  10   4   6      380.81      390.29      7.65 o 
  11   4   6      150.78      144.43      4.44 o 
  12   4   6      148.21      154.99      6.32 o 
   1   5   6        5.48        4.75      1.32 o 
   2   5   6        2.16        0.85      1.30 o 
   3   5   6     1111.93     1127.68     13.72 o 
   4   5   6      634.59      639.41      9.46 o 
   5   5   6        1.18       -0.11      1.78 o 
   6   5   6       25.09       20.39      2.49 o 
   7   5   6      232.06      233.01      5.44 o 
   8   5   6      947.48      943.22     13.54 o 
   9   5   6      162.60      155.85      4.91 o 
  10   5   6       45.75       36.52      4.57 o 
  11   5   6       37.78       37.49      4.10 o 
   0   6   6      104.46      104.61      4.68 o 
   1   6   6      367.75      358.86      5.15 o 
   2   6   6      398.32      379.35      5.93 o 
   3   6   6       29.28       23.80      3.77 o 
   4   6   6      162.43      155.92      4.30 o 
   5   6   6      526.85      536.40      8.90 o 
   6   6   6       43.37       47.66      3.42 o 
   7   6   6      697.04      736.64     11.54 o 
   8   6   6      113.59      130.54      4.67 o 
   9   6   6      328.55      309.50      8.25 o 
   1   7   6        0.01        1.07      3.54 o 
   2   7   6        1.56        2.42      2.42 o 
   3   7   6      404.18      389.11      7.33 o 
   4   7   6      171.89      171.42      4.90 o 
   5   7   6       13.71       11.90      2.91 o 
   6   7   6        3.10        4.33      3.43 o 
   7   7   6      157.32      157.71      5.38 o 
   0   8   6      141.36      137.99      6.53 o 
   1   8   6       59.70       50.51      7.71 o 
   2   8   6       58.38       59.30      7.78 o 
   3   8   6        0.24        0.61      4.10 o 
   4   8   6      118.96      118.00      4.70 o 
   1   0   7        9.21        6.97      1.23 o 
   2   0   7     4458.50     4882.92     59.20 o 
   3   0   7       59.50       51.72      2.91 o 
   4   0   7      190.14      167.12      3.78 o 
   5   0   7      386.72      425.69      7.10 o 
   6   0   7       21.56       17.74      2.90 o 
   7   0   7      262.62      226.49      4.70 o 
   8   0   7      388.34      374.30     13.57 o 
   9   0   7        3.42       -2.07      3.27 o 
  10   0   7      231.90      227.22     10.54 o 
  11   0   7       30.09       34.51      6.41 o 
  12   0   7      479.43      554.46     19.63 o 
  13   0   7      551.03      590.27     20.94 o 
   0   1   7       33.89       53.39      1.47 o 
   1   1   7      909.04     1005.17      8.74 o 
   2   1   7     2033.71     2234.74     19.86 o 
   3   1   7      628.99      602.41      5.88 o 
   4   1   7      612.95      526.19      5.76 o 
   5   1   7      563.37      575.88      5.37 o 
   6   1   7     3371.85     3363.96     30.32 o 
   7   1   7     1757.04     1719.77     17.90 o 
   8   1   7        2.91        1.73      1.41 o 
   9   1   7       64.53       50.55      2.92 o 
  10   1   7       52.41       47.73      4.63 o 
  11   1   7      164.50      160.72      6.01 o 
  12   1   7       32.63       34.05      4.08 o 
  13   1   7        1.91        1.97      4.28 o 
   1   2   7      490.47      498.13      4.99 o 
   2   2   7     2579.81     2685.58     21.98 o 
   3   2   7      272.00      282.18      3.43 o 
   4   2   7      340.15      311.69      3.79 o 
   5   2   7      938.08      938.35     10.32 o 
   6   2   7       34.35       26.73      1.95 o 
   7   2   7      997.85      963.73     10.17 o 
   8   2   7      224.26      225.53      4.33 o 
   9   2   7        1.56        0.78      1.72 o 
  10   2   7      136.30      116.95      5.75 o 
  11   2   7      156.68      158.99      4.82 o 
  12   2   7      414.74      448.60     10.02 o 
  13   2   7      198.27      224.76      7.42 o 
   0   3   7        0.00        0.73      1.11 o 
   1   3   7      146.95      143.49      2.34 o 
   2   3   7      911.38      930.47      9.43 o 
   3   3   7        1.31        0.45      0.94 o 
   4   3   7      264.71      223.50      3.15 o 
   5   3   7      757.95      757.79      8.26 o 
   6   3   7     2650.87     2671.68     24.43 o 
   7   3   7     1589.07     1586.98     19.10 o 
   8   3   7       14.42       12.16      1.97 o 
   9   3   7       25.31       21.39      2.62 o 
  10   3   7       20.21       13.88      2.47 o 
  11   3   7       31.65       22.15      4.76 o 
  12   3   7       49.03       58.51      8.13 o 
   1   4   7       62.78       73.74      2.16 o 
   2   4   7     1291.40     1282.22     12.64 o 
   3   4   7      122.64      122.61      2.65 o 
   4   4   7      118.98      110.93      2.88 o 
   5   4   7      416.39      429.34      6.24 o 
   6   4   7       20.83       18.82      2.01 o 
   7   4   7      451.04      447.16      6.83 o 
   8   4   7      163.34      164.74      4.87 o 
   9   4   7        0.20        1.48      2.15 o 
  10   4   7      122.88      115.88      4.40 o 
  11   4   7       67.37       75.31      4.99 o 
   0   5   7       24.59       22.30      2.72 o 
   1   5   7      163.41      153.87      3.04 o 
   2   5   7      394.98      378.34      5.59 o 
   3   5   7      200.25      188.33      3.89 o 
   4   5   7      137.66      129.09      3.27 o 
   5   5   7       87.54       90.19      3.37 o 
   6   5   7     1069.97     1078.43     14.55 o 
   7   5   7      570.30      567.24      9.35 o 
   8   5   7        7.57        7.87      3.65 o 
   9   5   7       27.76       32.13      3.38 o 
  10   5   7       20.03       12.55      3.24 o 
   1   6   7        1.00        1.36      1.59 o 
   2   6   7      599.56      579.99      7.99 o 
   3   6   7       53.24       53.68      2.55 o 
   4   6   7       16.49       20.90      2.63 o 
   5   6   7       69.06       64.20      3.20 o 
   6   6   7       17.54       17.53      2.81 o 
   7   6   7       75.83       77.10      3.72 o 
   8   6   7      126.44      127.83      5.51 o 
   9   6   7        1.94        1.71      3.20 o 
   0   7   7       11.30        7.39      3.48 o 
   1   7   7       32.21       30.15      2.98 o 
   2   7   7      112.11      112.71      4.65 o 
   3   7   7       18.53       17.62      4.70 o 
   4   7   7       21.16       27.58      3.25 o 
   5   7   7       55.18       69.01      4.12 o 
   6   7   7      481.24      509.21      9.36 o 
   7   7   7      258.40      254.96      7.61 o 
   1   8   7       55.56       48.16      4.49 o 
   2   8   7      155.83      143.42      5.55 o 
   3   8   7       27.67       22.66      4.40 o 
   4   8   7        7.59        8.27      5.39 o 
   0   0   8      149.84      163.01      3.92 o 
   1   0   8      757.87      765.78      9.04 o 
   2   0   8      777.83      873.75     10.21 o 
   3   0   8      918.99      992.81     16.55 o 
   4   0   8     1271.30     1190.80     16.27 o 
   5   0   8       40.87       45.17      2.28 o 
   6   0   8      661.08      647.89     10.69 o 
   7   0   8      268.15      264.16      5.52 o 
   8   0   8      228.63      205.58     20.49 o 
   9   0   8      775.01      647.39     85.17 o 
  10   0   8       13.99       11.98      4.68 o 
  11   0   8      235.43      250.99     11.78 o 
  12   0   8        2.04        3.24      5.92 o 
  13   0   8       12.11       -1.24      6.75 o 
   1   1   8       73.43       62.41      1.40 o 
   2   1   8     1175.11     1204.40     12.40 o 
   3   1   8     1057.56     1063.92     10.34 o 
   4   1   8       26.62       16.89      2.81 o 
   5   1   8       72.59       69.93      1.76 o 
   6   1   8       33.17       27.21      1.49 o 
   7   1   8      413.35      421.47      6.04 o 
   8   1   8      132.87      124.65      3.15 o 
   9   1   8      456.71      433.71     12.50 o 
  10   1   8       11.58        9.60      3.16 o 
  11   1   8       77.47       76.56      4.30 o 
  12   1   8       99.33      100.29      6.16 o 
  13   1   8      108.81      109.14     12.98 o 
   0   2   8       26.69       32.67      2.22 o 
   1   2   8     1109.31     1110.84     10.61 o 
   2   2   8      325.08      362.36      4.11 o 
   3   2   8       24.10       25.59      1.67 o 
   4   2   8     1005.64      999.77      9.29 o 
   5   2   8       73.60       67.44      1.79 o 
   6   2   8      837.95      764.08      9.36 o 
   7   2   8      331.88      319.06      4.69 o 
   8   2   8       79.20       74.73      2.73 o 
   9   2   8      169.85      165.88      3.94 o 
  10   2   8        7.50        4.60      2.37 o 
  11   2   8      399.50      410.46      9.17 o 
  12   2   8       18.36       12.55      3.79 o 
   1   3   8      341.17      349.13      4.53 o 
   2   3   8      441.19      436.48      5.34 o 
   3   3   8      515.30      488.96      5.33 o 
   4   3   8      111.15      106.38      2.39 o 
   5   3   8       18.90       11.34      1.47 o 
   6   3   8       36.14       33.28      1.99 o 
   7   3   8       27.35       28.63      2.50 o 
   8   3   8       42.39       44.92      3.21 o 
   9   3   8      360.23      354.85      6.17 o 
  10   3   8       33.90       32.30      3.43 o 
  11   3   8      174.14      159.29     11.31 o 
  12   3   8       47.58       37.21      4.40 o 
   0   4   8       70.75       67.43      2.53 o 
   1   4   8      501.17      500.86      5.93 o 
   2   4   8      196.26      193.44      3.66 o 
   3   4   8       57.57       52.09      1.97 o 
   4   4   8      548.13      543.86      7.37 o 
   5   4   8        1.87        1.34      1.47 o 
   6   4   8      375.09      359.43      5.87 o 
   7   4   8      171.68      171.48      4.04 o 
   8   4   8       49.47       52.82      2.97 o 
   9   4   8      127.04      128.85      4.03 o 
  10   4   8        3.81        4.01      2.50 o 
  11   4   8      193.97      205.86      5.25 o 
   1   5   8        2.22        1.51      1.42 o 
   2   5   8      317.19      311.16      4.66 o 
   3   5   8      247.06      239.52      6.00 o 
   4   5   8        7.73        7.09      1.79 o 
   5   5   8       48.63       52.35      3.30 o 
   6   5   8       13.04       12.96      2.45 o 
   7   5   8      215.61      225.13      5.50 o 
   8   5   8       59.41       53.49      3.75 o 
   9   5   8      131.30      134.76      4.66 o 
  10   5   8        0.23        1.82      3.73 o 
   0   6   8       94.90       90.72      3.84 o 
   1   6   8      116.84      112.51      3.67 o 
   2   6   8      115.09      103.91      3.20 o 
   3   6   8      126.23      125.96      3.51 o 
   4   6   8      221.24      218.06      5.28 o 
   5   6   8       15.63        9.84      2.59 o 
   6   6   8       74.46       72.46      3.53 o 
   7   6   8       28.65       22.64      3.19 o 
   8   6   8       33.94       36.32      3.77 o 
   9   6   8      131.85      156.35     10.19 o 
   1   7   8       13.42       11.64      2.72 o 
   2   7   8      101.56       98.87      4.52 o 
   3   7   8       74.75       71.18      4.21 o 
   4   7   8        7.71        4.79      2.87 o 
   5   7   8        2.56        3.07      2.84 o 
   6   7   8       14.79       11.93      3.36 o 
   0   8   8       19.74       12.05      4.60 o 
   1   8   8       82.60       87.08      5.54 o 
   2   8   8       24.15       23.59      4.34 o 
   3   8   8        1.33       -1.52      3.63 o 
   1   0   9      321.64      355.24      4.96 o 
   2   0   9       17.34       14.69      2.85 o 
   3   0   9       62.82       66.23      3.02 o 
   4   0   9      636.12      629.73      9.77 o 
   5   0   9      384.54      406.24      7.25 o 
   6   0   9      253.29      272.85      5.68 o 
   7   0   9      306.11      283.49      5.95 o 
   8   0   9      423.24      423.00     10.13 o 
   9   0   9      235.45      223.31      7.28 o 
  10   0   9       70.12       57.79      7.09 o 
  11   0   9       57.24       49.32      7.09 o 
  12   0   9        4.47        5.72      5.79 o 
   0   1   9     1343.30     1370.57     15.35 o 
   1   1   9     3016.15     3036.40     24.59 o 
   2   1   9      509.16      520.11      5.63 o 
   3   1   9      394.90      348.36      4.40 o 
   4   1   9        5.49        5.19      1.11 o 
   5   1   9       22.51       21.48      1.89 o 
   6   1   9        1.63       -0.97      1.19 o 
   7   1   9      125.81      119.02      3.07 o 
   8   1   9        6.29        4.33      1.65 o 
   9   1   9       31.75       24.85      4.42 o 
  10   1   9      409.09      406.77      8.76 o 
  11   1   9      125.89       51.86      7.44 o 
  12   1   9       54.95       56.60     13.16 o 
   1   2   9       12.60       10.52      1.44 o 
   2   2   9      291.95      272.67      3.74 o 
   3   2   9       12.75       15.58      1.22 o 
   4   2   9       31.17       28.84      2.19 o 
   5   2   9       91.91       86.05      2.07 o 
   6   2   9       91.55       89.07      2.66 o 
   7   2   9      552.13      544.61      7.45 o 
   8   2   9      106.35      103.71      3.11 o 
   9   2   9      179.08      180.53      4.20 o 
  10   2   9      276.17      285.36      7.30 o 
  11   2   9        5.26        1.13      2.90 o 
  12   2   9       14.90        7.91      3.91 o 
   0   3   9     1488.40     1407.55     89.76 o 
   1   3   9     1596.46     1594.52     15.25 o 
   2   3   9      115.29      106.22      2.45 o 
   3   3   9      457.19      439.18      5.05 o 
   4   3   9       30.25       25.43      2.95 o 
   5   3   9        1.23        1.35      1.34 o 
   6   3   9      149.56      139.77      3.36 o 
   7   3   9       49.03       49.24      2.62 o 
   8   3   9       26.55       21.37      2.34 o 
   9   3   9      100.83       96.15      3.36 o 
  10   3   9      214.08      220.49      5.07 o 
  11   3   9       46.40       49.71      4.01 o 
   1   4   9       27.35       26.34      3.26 o 
   2   4   9      115.30      107.23      2.60 o 
   3   4   9       10.68       11.22      2.02 o 
   4   4   9       58.81       57.16      2.74 o 
   5   4   9       42.12       41.52      2.29 o 
   6   4   9       81.38       80.03      2.93 o 
   7   4   9      255.72      242.62      4.96 o 
   8   4   9       73.05       70.69      3.09 o 
   9   4   9      107.66      111.42      4.11 o 
  10   4   9      123.71      135.29      4.24 o 
  11   4   9        4.24        5.17      3.51 o 
   0   5   9      243.39      242.46      5.84 o 
   1   5   9      842.91      822.76     10.12 o 
   2   5   9      175.89      173.61      4.31 o 
   3   5   9       36.69       41.34      2.60 o 
   4   5   9        0.96       -0.16      1.73 o 
   5   5   9        7.35        7.25      2.33 o 
   6   5   9        1.79       -0.79      2.21 o 
   7   5   9       68.70       69.58      3.53 o 
   8   5   9        2.83        1.25      2.64 o 
   9   5   9        0.79       -2.93      2.93 o 
  10   5   9      153.47      166.96     10.81 o 
   1   6   9       48.46       46.24      5.45 o 
   2   6   9        4.15        1.03      1.98 o 
   3   6   9        2.55        1.63      2.13 o 
   4   6   9      103.97      100.47      3.82 o 
   5   6   9       37.70       39.57      4.15 o 
   6   6   9       41.51       40.30      3.59 o 
   7   6   9       59.13       65.69      4.53 o 
   8   6   9       76.84       87.31      4.37 o 
   0   7   9      136.79      149.93      6.65 o 
   1   7   9      238.10      245.70      5.30 o 
   2   7   9       35.66       44.62      4.10 o 
   3   7   9       17.14       17.50      3.60 o 
   4   7   9        6.44        6.06      2.88 o 
   5   7   9        0.05       -0.94      3.00 o 
   6   7   9        6.78        2.01      3.33 o 
   1   8   9        0.27        4.13      4.47 o 
   0   0  10     6637.74     6681.47     97.89 o 
   1   0  10        0.38        0.01      1.02 o 
   2   0  10      341.90      345.88      6.23 o 
   3   0  10      232.48      218.39      4.73 o 
   4   0  10       79.18       78.31      2.93 o 
   5   0  10      200.24      192.26      4.69 o 
   6   0  10      310.50      290.40      6.10 o 
   7   0  10       22.17       17.73      3.14 o 
   8   0  10       85.67       74.41      5.10 o 
   9   0  10        1.59        0.32      3.17 o 
  10   0  10      263.34      272.96     12.19 o 
  11   0  10      147.88       73.63      8.33 o 
  12   0  10      792.08      851.73     26.52 o 
   1   1  10      258.86      248.29      3.14 o 
   2   1  10      304.54      300.16      3.63 o 
   3   1  10      385.41      377.91      5.91 o 
   4   1  10       74.34       59.57      1.91 o 
   5   1  10      340.06      343.42      5.09 o 
   6   1  10      156.43      132.33      2.81 o 
   7   1  10       44.50       48.23      2.33 o 
   8   1  10      724.53      749.15      9.55 o 
   9   1  10      125.11      114.98     11.90 o 
  10   1  10      332.63      332.40      9.72 o 
  11   1  10        5.00       -1.83      3.99 o 
  12   1  10       31.07       24.18      8.51 o 
   0   2  10     2732.24     2811.37     35.72 o 
   1   2  10        0.32       -0.79      1.03 o 
   2   2  10      862.30      879.61      9.07 o 
   3   2  10      144.70      143.80      2.76 o 
   4   2  10      132.88      123.73      2.63 o 
   5   2  10      193.60      187.56      3.11 o 
   6   2  10        0.26       -1.38      1.38 o 
   7   2  10       16.83       15.83      1.85 o 
   8   2  10      289.16      288.10      5.91 o 
   9   2  10        0.42       -0.56      2.03 o 
  10   2  10      326.04      334.07      7.12 o 
  11   2  10      102.41      114.74      7.39 o 
   1   3  10      162.20      161.54      3.07 o 
   2   3  10       21.97       17.97      1.84 o 
   3   3  10      285.01      285.51      4.32 o 
   4   3  10      371.75      361.36      5.04 o 
   5   3  10      194.14      190.36      3.58 o 
   6   3  10      156.65      144.06      3.21 o 
   7   3  10       43.35       45.49      3.14 o 
   8   3  10      949.91      944.61     13.09 o 
   9   3  10       69.87       67.89      3.16 o 
  10   3  10       48.66       54.13      4.03 o 
  11   3  10        3.76       -3.14      3.14 o 
   0   4  10     1783.62     1716.50     36.69 o 
   1   4  10        0.03       -1.29      1.29 o 
   2   4  10      302.10      319.13      4.75 o 
   3   4  10       57.67       56.77      2.39 o 
   4   4  10       65.77       59.84      2.57 o 
   5   4  10      105.05       97.77      3.50 o 
   6   4  10        5.31        4.17      1.96 o 
   7   4  10       13.02       10.89      2.27 o 
   8   4  10      107.07      107.41      3.57 o 
   9   4  10        0.52       -1.94      2.37 o 
  10   4  10      169.39      178.60      5.17 o 
   1   5  10       90.59       82.82      2.64 o 
   2   5  10      164.57      165.32      3.89 o 
   3   5  10      108.61      104.72      3.64 o 
   4   5  10        7.14        3.73      1.95 o 
   5   5  10       74.19       75.30      3.47 o 
   6   5  10       45.21       45.86      3.47 o 
   7   5  10       11.28        8.79      2.82 o 
   8   5  10      195.62      196.54      5.52 o 
   9   5  10       47.21       55.44      4.28 o 
   0   6  10     1156.50     1128.45     35.17 o 
   1   6  10        0.59       -0.52      2.11 o 
   2   6  10       37.85       33.22      5.60 o 
   3   6  10       22.79       24.45      2.58 o 
   4   6  10        2.25        0.83      2.78 o 
   5   6  10       36.86       39.44      3.56 o 
   6   6  10       45.62       45.43      3.82 o 
   7   6  10        5.73        7.03      3.14 o 
   1   7  10       31.79       25.78      3.04 o 
   2   7  10       25.02       26.62      3.56 o 
   3   7  10       34.58       41.68      4.41 o 
   4   7  10       27.87       31.44      3.66 o 
   5   7  10       19.29       24.08      4.88 o 
   1   0  11        9.16        7.85      1.57 o 
   2   0  11      185.55      179.82      4.31 o 
   3   0  11      729.48      737.93     11.39 o 
   4   0  11      343.70      353.73      8.01 o 
   5   0  11       31.77       37.17      2.81 o 
   6   0  11      284.11      269.09      5.99 o 
   7   0  11       13.64       15.05      6.71 o 
   8   0  11      226.87      215.94      7.35 o 
   9   0  11        1.30       -2.12      3.43 o 
  10   0  11        8.24        9.16      5.58 o 
  11   0  11      300.59      312.36     13.98 o 
   0   1  11     1158.56     1120.64     15.67 o 
   1   1  11        9.15        6.38      1.17 o 
   2   1  11      117.75      117.51      2.81 o 
   3   1  11      634.83      578.11      7.24 o 
   4   1  11      148.46      143.45      2.89 o 
   5   1  11     1960.62     2019.97     20.73 o 
   6   1  11      270.35      266.61      4.70 o 
   7   1  11     1001.19      938.69     11.91 o 
   8   1  11        2.67        0.27      1.87 o 
   9   1  11      243.88      266.63      6.88 o 
  10   1  11       44.89       33.77      3.83 o 
  11   1  11       11.78        8.24      4.21 o 
   1   2  11      172.76      181.89      3.18 o 
   2   2  11      486.95      469.94      6.27 o 
   3   2  11      466.70      448.11      6.29 o 
   4   2  11       24.73       21.70      2.47 o 
   5   2  11        2.06       -1.18      1.50 o 
   6   2  11      158.89      137.93      3.44 o 
   7   2  11       26.34       20.68      3.11 o 
   8   2  11       45.95       42.41      5.41 o 
   9   2  11       12.32        8.18      3.00 o 
  10   2  11       90.04       84.11      4.76 o 
  11   2  11      144.65      163.47      6.42 o 
   0   3  11     1413.67     1418.73     19.80 o 
   1   3  11       33.38       29.75      2.64 o 
   2   3  11       11.26        3.42      1.44 o 
   3   3  11      777.74      758.10      8.60 o 
   4   3  11      225.29      221.79      4.35 o 
   5   3  11      952.58      956.32     11.60 o 
   6   3  11       21.87       15.94      2.06 o 
   7   3  11      564.18      547.75      7.97 o 
   8   3  11        7.84        5.52      2.68 o 
   9   3  11      347.04      358.66      6.51 o 
  10   3  11        8.32        6.90      3.21 o 
   1   4  11       78.10       83.50      2.34 o 
   2   4  11      195.17      198.44      3.78 o 
   3   4  11      317.55      313.29      5.40 o 
   4   4  11       57.28       54.02      2.63 o 
   5   4  11        0.24        0.00      1.96 o 
   6   4  11      113.84      108.58      4.45 o 
   7   4  11        5.51        3.22      2.50 o 
   8   4  11       42.57       39.67      3.13 o 
   9   4  11        7.04        6.40      2.71 o 
  10   4  11       35.64       34.92      3.44 o 
   0   5  11      345.63      346.40      9.15 o 
   1   5  11        2.16        2.56      1.88 o 
   2   5  11       38.18       40.73      2.87 o 
   3   5  11      142.30      136.93      3.72 o 
   4   5  11       54.30       62.10      6.81 o 
   5   5  11      667.58      683.60     12.54 o 
   6   5  11      126.86      126.33      5.52 o 
   7   5  11      299.90      307.77      6.89 o 
   8   5  11        4.49        2.59      3.22 o 
   1   6  11        8.85        7.11      2.33 o 
   2   6  11       28.25       24.65      2.94 o 
   3   6  11      151.16      161.75      4.80 o 
   4   6  11      100.32      109.64      4.18 o 
   5   6  11        4.78        2.58      2.83 o 
   6   6  11       58.64       65.20      4.40 o 
   7   6  11        2.60        3.92      3.22 o 
   1   7  11        6.18        4.17      2.74 o 
   2   7  11        2.79       -1.41      2.79 o 
   3   7  11       74.61       82.62      5.04 o 
   4   7  11       34.22       41.61      4.69 o 
   0   0  12      829.78      836.78     22.66 o 
   1   0  12       41.18       39.58      5.10 o 
   2   0  12       93.93       91.44      3.30 o 
   3   0  12      106.63      116.63      3.72 o 
   4   0  12      949.05      885.49     38.33 o 
   5   0  12     1216.42     1018.39     15.25 o 
   6   0  12      787.31      758.60     17.35 o 
   7   0  12        2.44        8.26      3.24 o 
   8   0  12       62.89       66.62      4.82 o 
   9   0  12        0.00        1.68      4.65 o 
  10   0  12        3.19        3.03      5.79 o 
  11   0  12       86.32       73.70      9.44 o 
   1   1  12     4452.67     4411.75     42.93 o 
   2   1  12      641.31      638.18      8.10 o 
   3   1  12      259.89      263.90      5.44 o 
   4   1  12       83.28       91.57      2.45 o 
   5   1  12       51.82       48.86      2.08 o 
   6   1  12      133.10      121.77      3.28 o 
   7   1  12        0.34       -0.47      1.87 o 
   8   1  12        6.90        2.92      2.77 o 
   9   1  12       27.35       15.74      3.34 o 
  10   1  12       41.38       55.92      4.73 o 
  11   1  12      213.74      262.35      9.47 o 
   0   2  12      938.60      930.62     13.88 o 
   1   2  12        0.02        0.71      1.36 o 
   2   2  12       31.31       31.20      2.45 o 
   3   2  12       28.03       17.71      2.39 o 
   4   2  12      679.77      646.52      9.02 o 
   5   2  12     1773.11     1637.15     20.00 o 
   6   2  12      833.54      823.28     10.32 o 
   7   2  12       19.23       29.74      3.58 o 
   8   2  12       37.44       46.28      5.90 o 
   9   2  12       91.01       98.54      5.25 o 
  10   2  12        0.07       -2.54      4.65 o 
   1   3  12     2083.44     2066.34     21.37 o 
   2   3  12      352.16      338.46      4.96 o 
   3   3  12      176.64      185.93      3.98 o 
   4   3  12       79.24       80.37      3.18 o 
   5   3  12      205.75      197.67      5.31 o 
   6   3  12      101.94       98.18      3.24 o 
   7   3  12       89.48       90.90      4.49 o 
   8   3  12       23.47       24.66      5.01 o 
   9   3  12        8.89        7.34      2.64 o 
  10   3  12       44.05       44.28      4.92 o 
   0   4  12      489.64      473.88     16.48 o 
   1   4  12        5.77        5.60      1.77 o 
   2   4  12       10.44        7.33      1.81 o 
   3   4  12        2.79        4.50      1.99 o 
   4   4  12      381.05      372.65      6.89 o 
   5   4  12      978.12      949.81     11.98 o 
   6   4  12      471.15      488.41      8.61 o 
   7   4  12        7.51        9.31      3.50 o 
   8   4  12       19.28       26.63      3.47 o 
   9   4  12       33.93       43.43      4.83 o 
   1   5  12     1851.63     1805.51     18.02 o 
   2   5  12      249.16      244.53      4.53 o 
   3   5  12       51.01       54.81      5.79 o 
   4   5  12        9.05        9.63      2.42 o 
   5   5  12        3.50        4.56      2.61 o 
   6   5  12       47.86       60.14      7.58 o 
   7   5  12        2.49       -1.44      2.90 o 
   8   5  12        3.58        4.53      3.24 o 
   0   6  12      193.48      194.29      6.09 o 
   1   6  12       23.92       23.06      3.62 o 
   2   6  12        0.30       -2.43      2.43 o 
   3   6  12       11.32        7.15      2.96 o 
   4   6  12      166.01      173.91      6.11 o 
   5   6  12      350.43      354.93      7.55 o 
   6   6  12      175.70      185.78      5.68 o 
   1   7  12      701.42      673.16     20.92 o 
   2   7  12       84.23       86.30      5.13 o 
   1   0  13      927.78      927.89     17.78 o 
   2   0  13        0.05       -2.28      2.38 o 
   3   0  13      886.88      819.23     16.19 o 
   4   0  13        2.37        6.87      3.13 o 
   5   0  13        3.31        6.38      2.23 o 
   6   0  13      150.00      143.55      4.66 o 
   7   0  13      902.68      882.33     17.61 o 
   8   0  13       73.53       70.78      5.11 o 
   9   0  13      337.70      395.69     15.12 o 
  10   0  13      159.12      172.12     10.81 o 
   0   1  13      434.57      442.22     10.42 o 
   1   1  13     2538.71     2553.44     29.57 o 
   2   1  13        1.68        1.93      1.82 o 
   3   1  13        2.36        1.97      1.56 o 
   4   1  13      244.95      269.69      4.81 o 
   5   1  13       33.67       19.81      2.13 o 
   6   1  13      331.61      310.44      5.96 o 
   7   1  13       26.42       13.37      2.31 o 
   8   1  13      186.89      191.06      5.19 o 
   9   1  13       86.28       77.41      4.90 o 
  10   1  13        2.56        0.84      3.68 o 
   1   2  13      225.67      232.42      4.41 o 
   2   2  13       13.58       11.94      1.82 o 
   3   2  13      669.50      632.60      8.46 o 
   4   2  13       38.46       38.63      3.84 o 
   5   2  13       53.42       43.00      3.00 o 
   6   2  13       92.59       74.63      3.35 o 
   7   2  13      331.20      320.53      7.41 o 
   8   2  13      110.21      104.70      4.00 o 
   9   2  13      324.37      370.22      8.81 o 
  10   2  13      226.03      238.26      7.42 o 
   0   3  13      523.67      530.51     10.85 o 
   1   3  13     2106.93     2117.40     20.20 o 
   2   3  13       18.73       20.56      3.00 o 
   3   3  13      142.76      121.84      3.36 o 
   4   3  13      121.65      123.47      3.91 o 
   5   3  13      106.39       97.88      3.66 o 
   6   3  13      351.14      338.65      6.76 o 
   7   3  13        1.37        1.28      2.90 o 
   8   3  13       76.98       75.79      4.25 o 
   9   3  13        0.22       -1.29      3.52 o 
   1   4  13      226.44      217.09      4.17 o 
   2   4  13        3.75        1.65      1.83 o 
   3   4  13      483.32      480.63      8.32 o 
   4   4  13       12.08        5.47      2.45 o 
   5   4  13       14.47       12.70      2.46 o 
   6   4  13       71.45       69.70      3.75 o 
   7   4  13      261.27      256.67      6.27 o 
   8   4  13       74.99       76.09      4.34 o 
   0   5  13      195.70      186.58      5.86 o 
   1   5  13      758.15      783.78      9.52 o 
   2   5  13        4.30        1.53      2.32 o 
   3   5  13        1.67       -0.87      2.07 o 
   4   5  13       64.94       66.43      3.33 o 
   5   5  13        8.18        7.05      3.01 o 
   6   5  13       99.49      102.33      4.30 o 
   7   5  13       20.97       11.25      3.58 o 
   1   6  13      252.84      245.66      6.15 o 
   2   6  13        0.12       -0.99      2.58 o 
   3   6  13      254.35      257.55      5.61 o 
   4   6  13        0.09        0.46      3.43 o 
   5   6  13        3.50        7.42      3.30 o 
   0   0  14        0.97        7.09      3.99 o 
   1   0  14      657.55      646.43     13.81 o 
   2   0  14      239.43      240.70      7.30 o 
   3   0  14      147.66      143.72      5.69 o 
   4   0  14      144.92      131.49      5.61 o 
   6   0  14        0.01        1.05      2.63 o 
   7   0  14        0.00        0.49      3.66 o 
   8   0  14      228.47      259.30      8.81 o 
   9   0  14      284.50      320.96     10.12 o 
  10   0  14      187.13      177.84     11.71 o 
   1   1  14        9.39       10.75      2.09 o 
   2   1  14        0.60        0.78      1.83 o 
   3   1  14      179.76      177.95      4.49 o 
   4   1  14       96.30       91.25      3.95 o 
   5   1  14       37.71       33.91      4.67 o 
   6   1  14       21.19       24.95      5.44 o 
   7   1  14      265.51      265.26      5.95 o 
   8   1  14       79.69       82.73      4.58 o 
   9   1  14      405.44      426.56      9.58 o 
  10   1  14       35.83       29.28      6.95 o 
   0   2  14      129.99      132.84      5.70 o 
   1   2  14      381.92      376.59      6.91 o 
   2   2  14       54.26       49.91      2.92 o 
   3   2  14      327.82      318.11      6.10 o 
   4   2  14       49.43       48.83      2.79 o 
   5   2  14        9.80        2.73      2.26 o 
   6   2  14       79.09       72.86      3.47 o 
   7   2  14        9.30        5.47      2.67 o 
   8   2  14       69.65       76.49      4.37 o 
   9   2  14      395.33      446.60     12.31 o 
   1   3  14        4.59        2.89      1.99 o 
   2   3  14       33.09       35.20      3.95 o 
   3   3  14      123.99      122.68      3.47 o 
   4   3  14        1.26        2.96      3.92 o 
   5   3  14       89.16       77.57      3.44 o 
   6   3  14        7.44        9.42      2.64 o 
   7   3  14      293.12      291.58      7.58 o 
   8   3  14        7.20        9.52      3.36 o 
   0   4  14       41.77       46.74      3.99 o 
   1   4  14      230.38      232.05      5.46 o 
   2   4  14       47.48       53.73      5.64 o 
   3   4  14      151.53      149.75      4.60 o 
   4   4  14       29.88       23.93      3.41 o 
   5   4  14        9.13        4.81      2.81 o 
   6   4  14       24.63       19.57      3.71 o 
   7   4  14        9.77        5.65      3.63 o 
   1   5  14        3.67        1.84      2.45 o 
   2   5  14       12.52        7.27      2.50 o 
   3   5  14       66.07       66.34      4.80 o 
   4   5  14       69.31       68.82      4.29 o 
   5   5  14        8.33        5.44      3.45 o 
   6   5  14        9.71        3.80      3.22 o 
   0   6  14        0.67        0.96      4.33 o 
   1   6  14      109.03      122.77      4.88 o 
   2   6  14       41.89       41.00      3.79 o 
   3   6  14       29.71       34.35      3.56 o 
   1   0  15       30.17       38.14      4.09 o 
   2   0  15       72.07       66.30      4.23 o 
   3   0  15      124.79      125.26      5.59 o 
   4   0  15      110.83      116.01      5.35 o 
   5   0  15       17.96       15.10      7.96 o 
   6   0  15      174.33      155.23      6.44 o 
   7   0  15       58.78       63.50      8.61 o 
   8   0  15       93.36      100.22      8.47 o 
   9   0  15       35.69       39.63     14.98 o 
   0   1  15     1799.96     1822.51     31.83 o 
   1   1  15       34.84       31.61      2.81 o 
   2   1  15      245.05      233.29      5.30 o 
   3   1  15        7.25        9.13      2.42 o 
   4   1  15       56.99       57.87      3.69 o 
   5   1  15      323.37      340.68      6.80 o 
   6   1  15       82.31       80.28      4.18 o 
   7   1  15      307.91      311.77      6.69 o 
   8   1  15      116.90      119.48      5.48 o 
   9   1  15        8.70       10.78      5.15 o 
   1   2  15       14.73       10.71      2.40 o 
   2   2  15        6.61        2.33      2.26 o 
   3   2  15      110.95      116.12      4.51 o 
   4   2  15        0.73       -0.38      2.35 o 
   5   2  15       20.68       17.56      2.69 o 
   6   2  15      176.87      161.24      4.79 o 
   7   2  15       67.78       69.25      3.80 o 
   8   2  15      231.33      252.50      7.14 o 
   0   3  15      680.61      694.29     15.34 o 
   1   3  15       23.31       26.25      4.02 o 
   2   3  15      287.20      290.59      7.23 o 
   3   3  15        2.13        0.67      2.26 o 
   4   3  15      101.12       95.80      3.93 o 
   5   3  15      251.55      258.23      6.04 o 
   6   3  15        0.32       -2.79      2.82 o 
   7   3  15      202.03      204.53      7.38 o 
   8   3  15      171.65      192.24      7.74 o 
   1   4  15        5.63        5.20      3.53 o 
   2   4  15        0.07        0.81      2.67 o 
   3   4  15       62.04       58.57      3.98 o 
   4   4  15        0.90        0.31      2.86 o 
   5   4  15       17.69        9.23      3.00 o 
   6   4  15       91.26       78.56      5.82 o 
   0   5  15      759.46      813.99     18.98 o 
   1   5  15       13.83       11.05      3.74 o 
   2   5  15       39.80       45.28      6.41 o 
   3   5  15        2.37        2.56      3.18 o 
   4   5  15        7.57        5.10      3.22 o 
   0   0  16       13.70       11.16      4.75 o 
   1   0  16       46.63       44.32      4.66 o 
   2   0  16        1.36       -0.48      3.19 o 
   3   0  16      172.63      175.41      6.84 o 
   4   0  16       22.25       23.04      4.37 o 
   5   0  16     1014.99     1040.09     28.24 o 
   6   0  16       11.27        7.21      5.37 o 
   7   0  16      444.15      452.93     17.56 o 
   8   0  16        0.17       -0.55      6.54 o 
   1   1  16       44.83       48.24      3.46 o 
   2   1  16       17.49       14.65      2.66 o 
   3   1  16      698.95      709.48     11.03 o 
   4   1  16      214.23      212.80      5.68 o 
   5   1  16       49.63       52.14      4.37 o 
   6   1  16       26.19       18.91      5.85 o 
   7   1  16        6.70        0.24      4.17 o 
   8   1  16       31.29       19.08      5.72 o 
   0   2  16      151.83      151.29      6.38 o 
   1   2  16        6.01        6.97      2.58 o 
   2   2  16       29.56       33.73      3.20 o 
   3   2  16      349.14      351.69      7.09 o 
   4   2  16       62.04       53.02      4.54 o 
   5   2  16      628.88      657.67     12.62 o 
   6   2  16       12.48        8.45      3.51 o 
   7   2  16      320.47      350.94      8.81 o 
   1   3  16      116.65      112.70      4.25 o 
   2   3  16       88.27       81.15      3.80 o 
   3   3  16      486.30      487.27     10.36 o 
   4   3  16       52.34       62.91      4.96 o 
   5   3  16        2.18        0.95      3.71 o 
   6   3  16       22.69       15.16      3.43 o 
   0   4  16       58.44       67.60      6.18 o 
   1   4  16        4.25        1.25      2.97 o 
   2   4  16        8.01        6.19      3.57 o 
   3   4  16      148.68      157.37      5.98 o 
   4   4  16       32.51       24.04      3.78 o 
   5   4  16      403.60      440.32      8.72 o 
   1   5  16        7.92        5.49      3.86 o 
   2   5  16        2.59        1.12      4.13 o 
   1   0  17      280.94      263.40      8.60 o 
   2   0  17       15.07       17.45      4.09 o 
   3   0  17      247.36      249.11      8.42 o 
   4   0  17        0.08        0.58      3.70 o 
   5   0  17       33.34       46.32     17.01 o 
   6   0  17        1.01       -2.48      5.72 o 
   7   0  17       47.50       45.53      8.89 o 
   0   1  17       71.79       74.90      5.06 o 
   1   1  17      157.26      154.65      4.63 o 
   2   1  17      108.10      104.53      3.99 o 
   3   1  17       44.14       43.33      4.71 o 
   4   1  17      239.18      243.68      5.98 o 
   5   1  17      301.65      281.99     21.01 o 
   6   1  17      187.01      190.18      6.38 o 
   1   2  17       42.10       46.58      3.65 o 
   2   2  17        2.19        4.00      2.75 o 
   3   2  17      227.55      243.99      6.02 o 
   4   2  17        3.70        0.76      3.36 o 
   5   2  17      145.77      154.04      6.13 o 
   6   2  17        1.83        2.35      3.93 o 
   0   3  17       63.75       68.42      5.21 o 
   1   3  17       44.33       49.35      3.94 o 
   2   3  17       65.36       71.76      4.54 o 
   3   3  17        4.95        0.67      3.40 o 
   4   3  17      136.52      142.73      5.87 o 
   5   3  17      337.54      340.39     11.30 o 
   1   4  17       50.42       60.31      5.08 o 
   2   4  17        2.84        0.76      3.72 o 
   3   4  17      133.54      145.50      6.02 o 
   0   0  18       27.39       19.70      6.61 o 
   1   0  18      401.17      413.06     11.40 o 
   2   0  18      326.69      364.44     17.08 o 
   3   0  18      381.58      379.03     10.98 o 
   4   0  18        2.43        6.38      4.09 o 
   5   0  18       73.48       84.02      5.77 o 
   1   1  18       18.37       16.53      3.16 o 
   2   1  18      199.59      208.84      5.66 o 
   3   1  18      204.91      207.94      6.48 o 
   4   1  18       25.71       32.08      5.88 o 
   5   1  18        0.60       -1.60      3.55 o 
   0   2  18       69.36       69.71      5.21 o 
   1   2  18      511.01      534.74      9.65 o 
   2   2  18      211.36      225.36      5.95 o 
   3   2  18       93.38       96.99      4.23 o 
   4   2  18        8.26        5.28      5.93 o 
   5   2  18       18.63       15.84      4.15 o 
   1   3  18       82.57       80.38      4.12 o 
   2   3  18       95.51      104.56      4.57 o 
   3   3  18      152.86      155.68      7.67 o 
   1   0  19      276.98      300.76     13.16 o 
   2   0  19      168.09      204.29      8.26 o 
   3   0  19        3.68       -0.59      6.65 o 
   4   0  19        3.46        4.56     10.47 o 
   0   1  19      216.14      217.06      8.55 o 
   1   1  19      555.75      577.93     10.27 o 
   2   1  19       59.96       68.96      4.17 o 
   3   1  19        1.05        5.54      3.23 o 
   1   2  19      141.83      150.12      5.15 o 
   2   2  19       34.96       57.72      4.39 o 
                                                 
